# Supplementary material for: LOX-1: A potential driver of cardiovascular risk in SLE patients
Source: PLoS One. 2020 Mar 17;15(3):e0229184. doi: 10.1371/journal.pone.0229184 (PMC7077835; doi:10.1371/journal.pone.0229184)
Supplement: S1 File — (XLSX) [file pone.0229184.s008.xlsx]

## Sheet: sLOX-1 levels, TACE, oxLDL, CEC
sLOX-1 (pg/mL)	Age (yrs)	Age at 1st dianosis	SLEDAI	C3	C4	hsCRP	Platelets (# per ul WB)	ESR (mm/hr)	WBC	Disease duration (years)	TACE activity (FU/min/ug)	oxLDL mU/L	CEC/ug HDL cholesterol
4480.6	61	32	0	121	18	12.1	192	25	11.27	29	73.5148	72472.8	0.0720128
3023.24	32	31	0	117	35	2.23	224	21	7.12	1	178.027	275319
2884.18	31	23	0	94.2	21.7	7.51	264	9	9.12	8	108.821	44752.6
2836.81	22	17	4	74.3	9.8	24.5	384	28	7.41	5	85.9125	72295.7
2563.84	34	33	10	139	25	5.3	195	40	10.88	1	117.255	54390.7
2247.47	26	21	0	137.5	46.1	4.38	270	32	7.61	5	52.8232	149361	0.0981561
2158.3	34	23	2	121	13	37.3	242	44	10.19	11	93.4341	34537.1	0.0802147
2119.34	37	22	2	146.5	22.4	1.59	261	106	9.9	15	76.9942	134087	0.0820492
2057.82	28	22	2	100.6	20.6	2.9	315	34	7.54	6	97.7266	150562	0.0641062
2051.39	54	38	0	170	24	0.8	249	7	5.19	16	57.7429	48827	0.0846009
2024.37	35	34	0	103	25.2	17.7	324	72	6.24	28	103.996	95232.9
2006.39	49	39	0	98.2	15	4.1	229	16	7.67	10	40.1508
1864.57	27	22	2	90.4	16	1.55	214	5	6.66	5	46.9808	61030.4
1859.85	62	10	0	153.9	36.5	23.5	154	23	10.12	52	35.439		0.0485436
1832.17	47	23	2	213	55	11	315		9.84	24	120.864	47823.1	0.0808912
1785.3	65	47	0	154	28	33.3	360	59	11.76	18	79.2436	40658.5
1781.97	19	17	2	104.4	25.1	0.63	244	34	3.62	2	75.8498	161538	0.175232
1766.36	22	17	4	56.3	4.9		381	42	3.3	5	51.3624	90974.8	0.0677205
1713.51	25	21	6	140	24	1.4	309	72	5.72	4	75.8587	86985.7
1661.17	25	22	0	109	23	1.7	237	7	2.36	3	94.9757	67768.6
1557.96	14	13	0	64.9	11	0.17	110	25	5.26	1	98.1386	42528.4	0.145721
1524.82	51	17	4	108.1	22	0.5	171	16	5.82	34	131.897	34064.7
1381.26	52	38	0	132.1	30.9	1.6	242	13	4.96	14	92.76	73870.3
1342.88	56	46	4	101	23	19.7	309	55	8.57	10	38.9899	44542.6
1323.15	78	37	0	112.4	40.6	0.63	221	24	6.7	41	170.105	50913.4	0.14417
1318.04	31	23	0	140	20	5.6	304	16	6.6	8	50.4696	102699
1259.64	35	34	0	116	22	15.4	293	70	11.37	28	73.4228	65931.5
1256.09	44	20	0	191.7	50.3	2.2	317	16	3.28	14	37.2945	28015.5
1200.49	66	47	0	120.1	21.5	30.3	312	46	3.73	19	191.121		0.0673426
1179.64	66	21	0	20.2	2.3	5.2	212	16	4.82	45	65.4145		0.167982
1176.53	21	12	4	120	21	0.2	184	34	4.71	7	78.4277	61030.4	0.069575
1175.2	23	19	4	112	29	4.58	184	16	9.31	4	28.0089
1165.62	31	26	2	103	22	2	159	6.23	10.4	5	30.3997
1145.47	15	13	0	103	22	0.15	309	25	5.58	2	137.835	44995.3
1129.26	46	24	0	93.6	16.6	1.55	243	15	10.04	22	65.1856	56831.4
1119.84	49	43	4	138.4	19	3.6	264	59	5.57	6	104.306	170350	0.170462
1100.9	37	28	0	131	21.8	2.2	276	7	7.46	9		300422	0.136839
1075.62	34	21	4	90.5	19.2	4.4	381	13	7.65	13	94.599	75379.3
1075.59	26	20	2	121	23	0.6	262	14	4.63	6	95.1735	54357.9	0.0863446
1062.71	62	19	2	124	26.5	13.8	183	31	6	43	52.8753	34865.2
1055.97	72	35	0	144	38	2.4	121	21	3.68	36	73.5113	9821.82
1039.88	32	27	0	149	22	7.49	347	25	10.1	5	65.4074	124449	0.146593
1020.11	34	34	0	123.8	27.7	12.3	293	72	7.43	0	30.4084	44208
993.345	50	25	0	130.4	21.9	9	255	21	4.69	25	56.1847	100219	0.0765673
989.225	25	22	0	116.8	25.4	1	260	5	12.16	3	69.9626	52540.5
983.535	47	25	4	85.3	27	8.4	243	14	6.21	22	54.183	53983.9
980.562	63	33	2	119	18.2	5.44	233	13	8.53	30	120.209	12557.8
963.86	27	21	0	95	11	6.8	214	19	6.47	6	64.3712	52757
955.58	40	29	4	135.6	22.4	2.2	226	19	10.25	11	115.303	166787	0.0781836
933.69	25	22	0	68.4	4.7	0.9	260	5	8.02	3	171.572	49010.7
907.94	25	21	6	91.9	24.3	0.8	273	74	5.2	4	90.5599	86467.4
901.025	34	25	0	157.9	22.2	3.6	282	2	4.84	9	75.8197	14841	0.118949
899.375	28	22	4	71.1	13.6	1.2	353	31	6.31	6	133.898	66922.2
891.64	31	17	4	111	21	0.3	180	5	4.76	14	113.076	30318.4
887.41	64	49	0	133	25	0.79	216	56	5.35	15	68.8626	54351.3
875.255	24	22	0	146	32	1.23	237	4	8.84	2	56.7504	44424.5
870.93	40	31	0	124	22	1.08	274	31	5.34	9	52.6922
867.071	44	30	0	99.9	21.9	2.2	355	16	8.11	14	64.1266	67906.4	0.0936817
853.16	27	27	4	80.5	10.3	7.8	431	25	6.16	0	126.936	43315.7
837.83	44	41	6	155.7	22	4.6	202	6	6.24	3	41.9196	123891	0.110241
827.88	35	34	0	91.7	11.6	15	309	78	5.47	28	99.9998	37397.7
822.035	28	14	2	91.8	16	1	215	13	6.61	14	89.316	56385.2
814.105	37	16	0	131	29	3.33	322	18	4.6	21	125.816	113282	0.118518
806.965	70	40	0	82.7	23.5		320	17	14.28	30	56.0376		0.116182
804.55	22	12	6	109	20	1	254	26	6	8		16848.6	0.110497
783.665	43	16	2	105.3	20.2	2.24	300	3	7.85	27	36.5015	40748.1
782.71	43	33	4	90.2	13	1.1	360	13	3.12	10	49.2061	56641.1
778.56	34	28	0	156.7	43.3	0.51	258	7	8.17	6	58.0673	81356.4
754.4	33	27	0	98.5	12	6.7	281	28	7.79	6	125.925	35830.3
744.48	28	22	2	109	13	1.24	225	5	4.05	6	167.235	192834	0.118436
743.465	44	7	0	81.5	18	2.21	210	6	3.87	37	18.1134	50172
736.21	40	35	2	150.2	19.9	0.39	176	34	3.66	5	31.0219	35974
734.305	38	28	2	136.1	20.1	2.6	273	8	7.55	10	115.562	83731.5
733.935	35	18	0	77.1	5.2	5.9	279	29	4.35	17	111.8	77505.1	0.0699355
720.205	26	21	8	128.5	22.5	3.8	331	69	4.73	5	78.9798	75700.8
719.97	25	22	0	135	26	2.5	216	5	14.39	3	94.7261		0.101418
702.53	57	45		103	12.6	1.59	297	18	3.84	12	38.8843	75694.3
696.68	22	15	0	108	22	1.6	241	28	4.75	7	70.0164	51143
676.821	43	33	0	105	27	0.8	299	8	8.06	10	62.7582	169582	0.115117
674.95	34	23	0	77.6	16.9	1.22	216	90	3.75	11	33.2805	62546
670.073	66	23	2	44.8	2.5	1.2	202	22	4.95	43	87.2572	45434.9
669.82	30	24	12	110.5	41.6	9.3	185	57	6.54	6	67.858	73450.4
662.395	40	27	0	85.8	14	1	197	23	1.88	13	51.3983	38644.3
659.46	41	26	0	105	26	0.6	174	7	4.48	15	48.5482	31519
650.215	33	31	0	145.2	32.5	0.86	313	13	4.97	11	30.885	32595
643.19	55	33	0	127	28	0.4	184	42	6.64	22	61.2397	86552.7
638.22	72	35	0	109.6	18.5	3.14	116	16	3.28	37	65.4152	74611.7
633.535	50	18	0	93.8	26.5	1	228	13	5.48	32	60.4169	40297.7
633.145	40	31	2	90.6	8.8	2.9	347	28	3.98	9	77.3916	42403.7
605.12	54	21	8	131	25	36.2	212	51	4.42	33	163.765	48190.5
604.219	43	30	0	55	6.5	1.24	355	23	10.87	13	71.1713	72203.8	0.127736
602.02	21	10	10	80.7	16.8	0.9	190	25	5.4	11	67.0021	86998.9
596.71	63	23	2	95.9	22.9	1.2	219	21	2.65	40	127.774	32562.2
585.735	25	19	12	86.1	15	0.8	171	47	7.1	6	42.7761	80260.7
576.975	25	22	8	73.2	15.4	0.8	185	14	5.09	3	76.8444	23816.4
576.185	55	21	2	122	21	1.2	244	44	4.28	34	53.4105	36151.1
572.37	49	18	0	119	24	1.18	224	11	8.17	31	39.804	203109	0.0868677
568.93	37	22	0	95.7	15.2	2.35	192	7	4.9	6	27.0188
564.695	39	25	10	131	32	1.3	172	7	3.52	14	70.592	42200.4
564.165	32	31	0	81.2	12.6	0.78	248	14	4.91	1	57.4182	98060.7
560.16	41	26	2	99.6	15.5	0.8	174	6	3.39	15	56.5285	44608.2
537.29	42	24	3	74.1	9.4	0.4	113	11	5.91	18	188.038	78003.7
537.105	63	10	8	97.3	11.9	6.9	133	23	6.19	53	49.9734	26644.2
506.27	45	7	0	129	39	1.2	203	8	6.04	37	22.4945	52369.9	0.13343
503.175	35	24	0	83.2	20.7	1.1	198	17	4.6	11	28.2763	59109.8
501.24	47	42	2	92.7	10.7	1.4	184	9	5.46	5	49.6119	49336.7
497.875	67	19	2	89.1	22.4	0.8	242	12	9.02	48	47.0994	51569.5
487.36	28	26	4	131.9	26.9	1	275	16	4.54	2	68.152	68391.9
483.205	41	31	0	106.4	21.5	0.7	276	19	3.86	10	66.7327	47882.2
477.529	67	37	4	91.6	12.8	1.3	201	37	6.61	30	86.0174
475.6	48	18	0	118.6	19.1	0.7	261	11	6.11	30	186.123	37889.8
475.369	38	31	0	80.1	14.9	1	324	42	6.07	16	43.8966	134002
468.89	51	32	2	87.8	32	31.6	330	38	4.38	19	75.5082	34276.4
465.265	57	32	2	82.2	15.8	0.67	227	20	6.58	25	52.934	61666.8
457.655	44	40	2	86.4	9.3	0.4	253	13	9.12	4	506.71	52612.7
456.635	42	37	4	52.2	3.7	1.4	293	29	5.81	5	81.817	55637.3
454.3	30	24	4	108.1	23.6	2.5	128		5.89	6	76.8069	77150.8
451.828	18	13	2	142.2	26.1	0.2	295	25	4.67	5	72.4458	96440.1
430.6	65	37	0	126.1	26	3	201	34	7.84	28	116.025	35783.7
428.27	48	25	4	116.7	19.6	6.8	279	13	6.17	23	79.859	56037.5
421.377	53	18	0	85.1	15.6	1.9	241	13	9.02	35	68.4092	110763
412.385	24	19	8	95.1	12.6	1.9	201	16	7.61	5	70.3266	49883.3
402.821	36	22	0	88.9	19.7	1.4	235	16	6.41	14	30.7944	235743
400.693	31	24	4	108.7	21.1	2.4	196	49	7.01	7	73.331	74546.1
397.805	48	44	0	70.6	5	0.4	201	16	3.39	4	61.7994	31490.4
397.01	47	36	8	74.2	17.3	0.8	283	42	3.66	11	49.5558	73522.6
393.26	51	25	2	97.9	16	3.1	140	28	5.48	26	165.778	40966.9
393.176	20	13	0	85.7	20.1	1.8	326	6	6.87	7	13.6786	97581.8
392.795	63	23	2	108.2	28.3	3	247	34	6.54	40	137.462	44910
383.585	58	27	1	119.2	22.7		96	11	5.47	31	44.3282	60706.2
376.222	46	42	2	135.6	51.3	19.4	320	45	5.63	4	51.0401	31092.6	0.204828
372.81	71	70	0	108	17.2	10.4	197	81	5.66	1	79.644	65918.4
367.995	20	13	2	98.1	13.7	2.5	341	8	5.94	7	41.4336	43519.1
367.455	35	28	0	106.4	38.4	1.2	238	8	4.56	7	57.7249	70924.4
366.058	58	47	2	55.5	6.9	1	473	7	9.01	11	193.534	57704
364.511	30	24	12	55.8	17	2.5	174	49	8.72	6	123.609	318878
361.251	55	21	2	68	6.2	1.75	259	46	12.83	34	54.0657	32083.3
344.86	46	36	4	122	28	0.78	290	43	3.84	10	32.746	81625.4
343.505	41	39	0	94	29	15.1	216	35	2.82	2	48.659	31020.4
342.45	47	42	0	138	35	4.75	223	12	3.78	5	27.9515	38624.6
341.68	41	39	0	98.6	23.4	19.1	279	57	4.41	2	52.1397	35785.1
329.315	35	31	2	112	10.3	0.9	304	18	2.93	13	18.8941	51090.5
325.932	53	40	7	82	18.1	1.2	89	7	3.71	13	48.415	109155
325.675	42	36	8	139.5	17.7	0.5	188	16	2.81	6	-17.223	32680.3
323.965	45	30	2	109.3	16.4	0.4	290	13	5.23	15	67.3773	49102.5
321.847	50	42	0	73.4	23	1.1	251	14	3.4	8	81.8443	45815.5
317.585	68	45	2	125.1	22.3	0.94	164	5	8.58	23	17.4473	24754.7
315.865	68	37	2	115	18.8	0.2	197	19	6.18	31	140.949	16112.7
313.114	58	16	0	84.3	19	1.6	253	11	5.86	42	47.0881	46419.1
312.635	28	20	5	99.7	23	0.61	175	7	6.03	8	23.9901	32024.2
311.095	47	24	0	94.3	20.1	1.61	301	7	4.58	23	65.9908	82767
309.868	36	31	4	67.6	11.6	3.2	270	16	3.68	5	105.062	144762
309.301	59	32	4	96.6	9.6	1.4	224	7	5.27	27	115.241
307.52	22	15	2	128.5	26.5	1.1	284	20	6.08	7	35.385	47514.8
305.725	44	39	0	100.3	15.3	9.3	456	38	4.97	5	95.6771	43794.7
296.897	38	18	0	59	5.7	5.2	218	23	4.32	20	44.6944	36662.9
289.824	44	33	4	103	30	2.2	273	8	6.79	11	63.765	72420.3
289.453	33	32	0	88	19.4	1.46	227	71	3.87	10	16.1851	86113.1
289.061	47	42	2	88.5	14.2	1.1	136	12	4.29	5	19.5264	41623
287.468	45	39	4	100	22.1	0.5	227	26	4.67	6	217.921	238276
287.347	71	70	0	81.9	17.2	2.7	159	13	5.26	1	35.522	104707
285.725	36	27	4	95.6	20.6	2.1	344	11	5.26	9	43.3307	61050.1
282.745	47	24	0	109	25.6	4.2	268	13	6.67	23	135.695	54482.5
280.335	48	35	2	114.8	16.7	27.7	327	97	5.33	13	13.0625	41832.9
276.345	38	20	0	90.7	20.4	2.9	232	20	6.48	18	52.9848	64986.7
275.985	42	36	6	101.1	14.6	0.9	142	13	4.75	6	4.75945	37692.9
273.652	22	13	0	121.3	19.3	0.4	221	7	3.17	9	46.3287	70681.7
271.555	58	49	0	83.3	14	1.5	241	6	4.81	9	179.323	75392.5
271.19	49	48	2	69.8	7	0.39	125	11	7.41	1	48.2128	92811.9
266.094	22	11	6	92.4	25	7.4	211	19	5.52	11	22.1141	34274.7
260.619	47	42	0	118	29	1.3	192	5	3.65	5	47.7376	32995.3
260.285	38	34	1	88.5	12.9	2.85	242	29	2.82	4	44.2649	23934.5
258.733	50	48	2	88.7	29	1.1	123	11	4.11	2	33.379	40074.6
257.7	57	32	2	111.3	19	0.8	219	15	5.85	25	42.4955	93750.1
252.4	32	17	0	98.9	21.4	1.7	240	23	3.55	15	26.654	64514.3
245.424	39	34	0	102.5	22.8	1.2	218	18	4.85	5	73.4766	25535.4
245.196	47	25	2	40.9	2	0.8	211	38	8.37	25	44.2635	46307.5
245.194	42	34	8	128.5	31.4	3.3	246	54	4.12	8	31.917	40835.7	0.112831
244.875	70	40	0	112.4	35.5	7.6	374	25	2.76	30	53.1363	39641.6
244.85	58	38	2	83.4	13.3	0.3	268	18	4.71	20	70.5215	77498.5	0.124202
241.72	44	40	2	82.8	13.2	0.5	235	11	6.5	4	267.103	46615.9
239.967	52	48	6	164.5	17.9	0.6	127	10	3.89	4	44.1676	36971.2	0.107165
232.295	39	32	4	106	32	6.2	288	44	6.8	7	58.0522	55046.8
232.098	58	28	0	48.3	12.3	3.35	171	28	4.61	30	53.4189
231.558	27	26	10	91.5	20	0.2	334	12	2.17	1	35.3304	64776.8
230.825	40	35	0	99.3	20.6	0.38	182	28	3.85	5	59.8359	21500.4
229.685	44	25	0	106.3	22.8	0.6	217	34	9.69	19	22.346	15949.8
229.025	44	36	2	88	19.4	0.7	149	12	4.42	8	49.4418	36429.5
227.325	47	42	2	111.1	29.2	1	171	12	3.95	5	44.3984	43814.4
220.015	61	28	2	106.9	10.8	2.3	194	29	5.3	33	35.3344	26335.9
215.89	38	22	0	115.5	16.5	0.6	323	93	4.35	16	72.7484	32293.2
214.95	15	14	2	74.7	34	4.5	304	36	4.82	1	16.8886	28651.9
212.36	67	52	2	54.8	12.8	18.9	123	39	4.1	15	72.136	36374.2
212.335	71	45	2	81.4	16.1	0.4	117	4	3.69	26	27.6429	37148.4	0.123761
211.631	47	26	8	113.4	13.7		254	94	2.87	21	30.6003	119824
211.015	31	25	2	76.9	18.3	4.4	165	34	6.33	6	80.1056	58209.2
207.645	21	12	6	70.2	14.5	0.2	256	12	4.36	7	40.0657	42902.4
204.6	51	25	4	53.9	4	3.3	139	28	5.24	26	175.063	44995.3
204.1	26	14	8	85.8	14.6	0.7	73	43	1.65	12	32.3986	36110.4
201.475	25	22	4	121.7	19.8	1.3	174	14	3.73	3	99.5634	16280.4
199.44	47	44	0	82.9	16.9	0.9	225	16	4.92	3	46.8252	68739.6
197.883	57	47	10	119.3	20.2	1.6	310	5	7.31	10	36.1789	32201.4	0.0984111
197.695	57	49	0	101.4	22.8	3.5	230	5	4.09	8	85.3895	118144	0.133807
197.319	39	34	0	120	16	1.2	229	20	5.12	5	61.4087	31650.3
196.535	15	14	2	106	30	5.8	340	27	6.2	1	44.5124	35710.9
192.933	58	27	1	20.2	2.3	1.7	82	8	3.04	31	36.4615
189.395	21	12	8	103	14.3	0.2	182	34	4.64	7	29.9972	34983.3
189.055	42	24	2	85.1	31.7	1.5	133	7	2.74	18	310.859	88927.8
186.257	61	47	4	83	11.9	0.6	309	9	5.22	14	101.342	41137.5	0.0816576
185.015	52	48	2	86.1	29.9	0.7	134	13	3.79	4	9.65923	51713.8	0.0750231
182.082	27	15	3	69.9	9.4	0.4	168	36	2.56	12	16.0149		0.0925385
179.85	36	27	4	82.5	13.7	5.8	241	17	3.51	9	26.9388	55105.8
177.4	54	49	4	97.4	20.8	1.7	173	7	5.45	5	53.1524	22792.9
172.336	44	36	2	90.7	20.4	0.4	150	9	5.94	8	46.846	47055.5	0.0874729
170.9	41	36	2	20.3	2.3	0.9	181	13	4.28	5	33.343	42882.7	0.108991
169.446	21	12	8	79.9	9.2	0.2	182	34	1.85	7	45.6503	42338.1
169.31	43	28	6	48.4	3.9	1.3	199	25	3.72	15	26.5333	39989.3
169.03	33	23	4	108	26	7.1	360	76	3.26	10	7.8021	80116.4
168.97	76	57	0	121.4	22	0.65	217	9	5.29	19	77.7724	31236.9
168.755	65	49	0	93.4	20.5	3.7	242	100	4.34	16	19.9316	49620.8
168.24	44	25	2	112.9	12.2	0.9	203	29	4.33	19	33.2087	29461.5
166.47	32	15		99.3	24.3	12.5	267	82	3.38	17	38.5504	44476.3
165.77	58	47	0	80.9	5.4	0.7	362	22	6.94	11	144.196	60827	0.141481
164.87	35	16	4	102.6	16.5	2.1	144	58	4.76	19	24.8634	78351.5
164.65	33	18	0	98.9	19.7	0.4	228	8	5.91	15	20.9798	54965.8
163.885	46	29	0	146.5	22.9	1.2	196	30	6.88	17	35.8118	73811.2	0.147955
159.795	44	20	0	96.2	35.1	1.7	474	39	6.22	24	41.2053	60184.1
159.015	61	47	2	50.8	10.7	0.7	333	18	5.62	14	101.971	48216.8
156.36	68	45	2	145.7	32.3	0.3	126	7	3.25	23	24.3718	25797.9
155.222	46	41	0	99.5	13	1.7	246	17	5.14	5	76.4256	127979	0.16598
153.356	22	15	2	94.4	23.7	1.16	238	23	4.38	7	34.8137	35967.4
153.065	36	32	10	78.4	7.9	2.3	214	85	4.07	13	45.7792	40829.1	0.148867
147.125	54	48	6	70.2	7.7	1.1	130	2	4.31	6	58.977		0.108819
146.626	30	26	4	112.1	30.5	0.2	257	9	3.19	4	65.8033	129672
145.3	58	28	0	83.2	20.7	3.1	194		4.6	30	23.0365	33546.4
137.218	47	42	2	91.7	21	1.4	193	9	4.41	5	19.9047	43230.4
132.135	44	25	2	118.7	14.7	0.65	199	23	4.76	19	47.8346	49791.4	0.0664186
131.511	48	47	8	111	20	2.3	156	42	4.9	1	34.1385	81625.4	0.102521
131.475	44	44	2	108.4	26.9	1.63	265	23	4.62	0	37.9292	57605.6
129.73	43	41	0	83.8	11.1	0.9	216	36	7.63	2	39.6246	60929.1
129.51	32	16	4	52.7	11.6	2	206	68	14.29	16	34.162	45605.5
128.615	68	45	3	89.3	16.5	0.094	141	5	7.49	23	8.2796	27267.5	0.0936856
127.797	47	25	8	44.2	6.3	0.3	201	32	7.44	22	40.1254	55663.5	0.0889858
127.745	42	41	10	87	19.6	0.69	211	62	11.18	1	17.1642	59961
127.215	50	42	7	79.2	15.4	1.4	214	15	2.91	8	34.3474	33146.2	0.134154
125.36	49	48	2	52.2	13.1	0.8	153	12	4.7	1	48.3017	48361.1	0.0857575
122.565	72	45	3	98.8	37.8	0.15	127	7	2.8	27	23.6558	26204.6
122.447	61	47	2	56	3.4	1	324	15	4.44	14	-34.2099	35652.5	0.121038
122.245	33	23	4	45.5	2.2	7.1	329	76	4.92	10	-10.361	71751.1
121.92	33	23	4	111.9	19.1	4.1	378	51	4.42	10	29.2566	31473.1
120.875	65	49	0	113.8	32.1	0.8	215	58	3.05	16	18.2133	46839
120.75	59	27	1	106	40	3.5	84	12	3.15	32	35.0238	46169.8
120.41	23	15	0	105.1	29.9	0.68	269	44	2.21	8	61.3485	117475
113.165	24	15	0	90.4	18.3	0.2	238	42	1.97	9	39.6727	41203.1
109.48	40	35	0	78.4	15	1.6	206	50	5.7	5	65.3433	11954.1	0.130712
109.17	40	35	2	56	3.4	0.3	197	34	4.06	5	48.6655	9034.5	0.151122
107.665	33	23	4	99.9	8.9	7.1	325	76	6.27	10	32.8808	76645.6
103.571	36	23	6	82.9	5.1		399	40	6.21	13	69.9259	66174.2	0.114456
102.062	45	36	4	114.2	10.5	6.1	239	42	4.54	9	26.5029	40560.1	0.104985
100.975	50	40	3	55.5	18.4	1.2	90	2	7.31	10	33.3982	25948.8
98.365	52	33	2	104.3	28.3	0.9	263	6	4.44	19	67.8333	16507.5
91.74	61	28	2	62.4	2.7	1.3	192	25	4.44	33	42.2664	54521.9	0.131778
91.1068	42	34	6	103.5	26.4	16.4	235	63	2.18	8	33.6904	51051.1	0.140285
88.43	24	15	3	106.8	24	0.7	290	41	2.2	9	24.3813	53852.7
85.5027	73	40	4	74.2	11.8	2.8	284	14	13.3	33	67.4667		0.123285
85.39	41	35	4	42.8	3.3	0.7	179	38	3.7	6	41.4092	29996.9
83.5507	50	42	4	79	10.8	0.15	219	29	7.09	8	50.5121	43046.7
82.915	45	44	4	45.3	5.6	0.15	266	16	8.26	1	27.8697	36505.4
78.4153	46	45	11	101.7	26.6	3.7	126	91	2.57	1	41.6334	263431	0.165836
76.495	24	15	3	97.9	25.6	0.7	257	35	4.84	9	50.0971	51398.9
51.783	51	35	2	113.1	17.6	7	270	62	4.54	16	26.0739	78974.8	0.0985914
48.6568	38	36	2	79.7	7.6	2.7	284	14	5.34	2	46.2727	131679	0.12696
46.55	45	24	9	69.4	1.5	0.4	120	1	1.74	21	105.782	195354	0.118352

## Sheet: Patient cytokines
		IL-6 (pg/ml)	IFNg (pg/ml)	IL-8	IL-10	TNF-a
	High sLOX-1	2.07797	13.0382	98.6814	1.07288	1.31875
			4.72162	566.419	0.415524	1.15337
		0.629165	3.70618	126.82	0.331856	1.66155
		20.785	6.4726		1.49729	8.69173
		6.23323	78.9895	204.029	1.26319	5.41637
		1.66455	5.20085	453.587	0.400886	1.95755
		2.13764	3.563	158.115	0.714722	2.59771
		0.816134	2.67488	98.1908		5.00728
		1.09454	15.4842	726.717	0.36585	3.09375
		0.698261	14.1112	79.3937		2.47775
		1.35394	2.82851	21.5739	0.381569	1.06459
			25.3436	8.86527	4.80621	10.1071
		20.3533	2.97677	689.176	1.41409	12.6173
		2.37575	15.5617	62.7261	1.51259	3.59259
		2.35342	1.60401	513.852	0.379555	2.653
		3.99352		12.2775	0.388836	0.940386
			2.8039	172.72	0.398399	0.720213
		5.49427	5.10412	159.2	11.6349	3.92061
		0.617695	20.6396	307.504	1.10028	5.38703
			11.8392	376.684		1.97941
		1.75089	1.47046	290.845	0.600425	2.95948
			4.20055	126.204	0.33134	0.707373
		0.799609	40.8238	28.4035		3.46911
		18.0137	42.0456	127.333	0.856577	3.7062
			5.44482	46.2395	0.354963	3.65071
		0.819144	1.49666	64.5037	0.387117	1.3277
		3.01738	7.53136	91.0995	0.418104	1.62486
		0.899833	8.6775	275.232		2.09797
		10.0947	5.70812	53.4519	1.0211	1.86973
		0.914684	6.36315	185.879	0.488506	2.39438
		26.9003	17.7154	551.283	0.917477	12.7603
			2.12067	12.7093	0.447404	1.43891
		0.787855	9.67642	148.23	0.327751	2.23378
		3.40036	2.7759	219.548	0.71179	3.42214
		1.15824	9.02373	74.5727		1.72487
		4.42431	63.6341	125.599	0.58133	4.64988
			2.55503	141.438		1.70181
		0.643155	9.24644	73.3338		4.38584
		1.36987	4.32202	239.199	0.638672	1.95339
		1.84066	7.63932	53.8685		2.50079
		1.29769	9.94204	51.805		1.08044
		1.45573	28.2021	77.6473	1.10463	1.1876
		3.60317	3.81631	412.194	0.427714	1.93322
		1.31504	7.14688	474.162	1.48677	2.12641
			6.45183	152.664	0.284864	2.1542
		1.68829	8.31214	186.818	0.495036	1.07345
		6.65319	13.0948	265.889	1.37222	6.26142
		6.91004	9.60206	89.975	0.798282	2.77486
		2.41785	16.5715	44.9744	1.07407	4.56688
		3.56799	3.3175	574.139	0.303346	4.44287
		7.65104	23.6898	409.557	0.552063	6.09153
		1.17814	8.37964	65.5657	0.284203	4.32536
		0.580638	7.09429	145.638		2.69414
				24.4714	0.344831	1.24351
			8.62909	50.1188	0.247337	3.7702
			6.22339	41.2267	0.328242	1.705
			15.067	74.417	0.411034	1.28379
			3.17935	40.3139		1.14968
		2.90655	15.3968	138.651	1.09824	4.36181
		2.09425	14.5697	41.5526	1.29532	2.52527
		2.38771	7.82106	22.1673	0.361814	1.71116
		0.767466	8.64339	208.743	1.19962	2.89128
		0.611559	8.97996	11.8364	0.320701	1.85195
		0.807483		75.3221	1.54973	0.654497
		1.98914	6.1162	78.5504	0.615331	5.89255
		1.04279	9.05106	80.681	0.756601	2.41629
			1.89715	57.8234		0.897292
		10.1197	20.896	772.328	0.72373	3.77174
			4.90423	36.4436	0.360328	2.08858
		0.624802	4.40735	78.8593	0.360035	1.49495
			6.37397	50.7529	0.566279	3.9197
			3.68589	102.63		1.77889
		5.47628	39.1546	46.1579		11.5301
		1.15828	9.62685	146.182	0.451568	5.57511
			11.169	75.0465	0.295467	2.7259
			4.14116	137.157		1.17114
		1.52663	9.88736	50.6638	2.68325	1.25981
		1.27977	9.3334	206.023	0.301657	1.8877
		1.51275	18.4637	121.655	1.0109	3.77213
		1.44381	3.00237	51.6743	0.337285	2.42472
		22.9365	119.487	958.912	3.33266	26.9463
		0.994017	4.69368	129.183	0.692739	1.87258
		14.1314	80.121	102.745		12.2103
		1.01993	7.77791	137.032	0.580893	1.72529
		0.902762	6.11257	50.3477	0.409863	4.66421
		1.0266	11.4762	19.7784	0.313778	2.11081
		1.36784	11.7822	85.2551		1.11037
		0.650693		107.216	0.430231	4.08536
		7.77403	30.2233	117.432	1.58284	7.51013
		0.812507	9.18678	71.2597	0.316139	2.44226
		0.693526	11.4529	13.8727	4.65763	1.63777
		0.965261	4.68987	38.5098		2.46185
		2.03883	20.8824	182.396	1.38661	4.83884
		4.17312	64.8748	476.762	2.13606	3.31219
		1.24583	32.0715	29.7727	0.601312	7.585
		1.07001	8.22007	145.121		1.21012
			20.0488	122.855		1.19338
			13.7108	47.5524		2.95367
		0.649744	9.04917	17.5897	0.465091	1.12679
			6.29258	18.1331		1.577
		0.690929	27.9845	31.7983	4.42679	2.11667
		2.8336	10.5351	49.6825	1.44977	5.67471
	Low sLOX-1	1.15082	7.0506	25.1358		1.80528
		1.15381	5.62131	76.9352	0.321194	3.93311
		1.5408	22.0127	109.745	1.28865	1.17404
			7.05059	14.6454	0.413456	0.810996
		1.36052	7.09089	200.014	0.502462	4.62719
		4.16167	10.0507	618.97	0.62338	4.24153
		2.18145	10.8464	77.5983	0.480729	3.33443
		0.68522	6.86339	43.9004	0.604478	0.636891
		2.86147	19.0606	23.3483	1.41201	4.3447
		2.30941	6.06169	111.488	0.686979	7.72251
			3.19095	32.4852	0.313107	2.35305
			3.68778	28.4767	0.482786	2.63355
		1.06884	26.5059	37.8194	0.452183	3.43174
		1.04471	5.79801	40.7448	2.34748	11.7109
		2.97942	3.37349	7.59703	0.46291	2.66969
		1.1318	44.156	95.0355	0.47755	4.36243
		2.72072	2.73857	679.949	0.995267	3.85534
		1.83652	9.86493	47.24		1.73667
		1.75465	3.8453	52.9184	0.757275	2.88333
			2.08382	4.81642		0.929055
		0.897178	15.5885	66.3356	0.547525	7.26394
		1.48551	49.4089	1074.68	0.424069	3.76984
		0.856708	19.1872	42.0604	0.584128	3.52002
		0.746556	4.57922	33.6984		1.16869
		1.79644	5.38829	12.1726		2.50754
		25.8112	11.2204	35.7323	0.909766	2.65918
			18.497	24.3288	0.622351	6.50269
		2.32503	7.13506	10.5279	2.93347	4.28356
		1.02476	4.34671	23.9361		1.68476
			3.12819	21.5039		2.30802
		1.77934	25.4832	22.9099	0.602972	4.3804
		0.626633	17.9739	36.9025	0.697785	3.16207
		2.62883	21.2312	38.926	0.761601	2.73201
		3.28896	21.6202	22.2316	0.622969	1.33675
		2.94722	30.6182	16.2817	1.12768	2.2639
		0.764737	16.4183	89.4632		3.22871
		0.549181	39.3434	35.5929	1.50235	4.49051
		1.26462	2.34748		0.696812	2.30764
		0.991937	27.0572	95.245	0.433853	2.00183
		4.53376	69.5554	59.2546	0.381955	2.26276
		2.78571	9.49762	33.6459		2.15103
			7.8317	9.76159		2.24666
			16.9654	96.2974	0.613769	2.9366
			3.28803	13.6283		1.1174
		1.18215	4.6178	52.3391	1.2636	2.72477
		1.10755	2.04056	36.2397	0.755065	3.24071
		1.21947	3.46207	8.03757	0.770145	2.63994
		1.18073	8.42999	15.8012	0.386061	1.52175
			11.8716	31.1567	0.295066	1.95043
		2.32779	11.5845	21.6872	0.873141	4.23556
		1.99412	24.9272	26.2066	14.7574	4.02026
		6.37789	8.66194	379.707	0.722888	1.02369
		0.663244	10.8094	33.8775	2.46697	3.92062
		1.21481	6.17815	18.2875		1.12241
		1.88325	56.4603	55.8447	2.34941	3.07657
		8.22507	69.8754	17.8689	1.23523	3.86309
		2.43814	17.9608	27.1172	0.359747	1.04546
			3.12182	44.8708	0.348933	4.41726
		0.964311	36.4719	83.859	1.00388	4.43843
		0.845313	7.79947	83.431	0.431387	1.87809
		0.637086	16.5894	23.3936	0.639677	2.32133
		0.913443	8.00208	12.7372	0.7142	2.85841
		4.39196	24.3371	30.7775	1.89577	7.71731
		0.636427	4.56295	19.7268		1.39663
		14.9656	41.0079	163.618	1.05464	6.2582
		0.684146	8.27392	11.6593		2.33173
		0.849233	7.38991	24.0064	1.55033	4.9176
		0.965204	8.37574	40.2291		2.37646
		0.975661	2.25712	30.4046	1.19386	3.88366
			9.55126	18.0507		2.61206
				15.8652	0.446381	2.4733
		1.63272	7.21661	45.656		2.45926
		0.995492	10.7747	106.319		1.87611
			6.11416	16.6979	0.352764	3.31897
		0.801558	11.7671	17.2459		1.0103
		0.683947	88.4147	28.1472	1.79355	4.87585
		1.82475	25.6976	37.646	1.14849	1.01201
		1.56788	15.2088	83.8313	0.270525	2.50794
		6.26278	6.21723	12.4493	1.18088	0.512609
		3.26093	4.11022	55.0076		6.28632
		1.78826	12.0416	33.2956		2.59558
		11.0329	53.2039	84.9992	1.99903	13.9257
		1.13403	14.9063	27.0921	1.06503	3.92654
		5.39938	55.8442	205.941	0.679561	6.45694
		1.14436	3.64028	6.04397	0.680868	2.5701
			11.0023	32.1182	1.66012	5.24199
		2.57732	70.5313	162.329	2.08733	4.08797
		0.929308	12.0182	140.404	0.269092	4.68922
		1.8627	6.78882	44.5587	0.474859	3.22715
			9.71011	39.7261	0.848179	1.86857
		1.00927	9.05632	34.646		1.84862
		5.2081	4.47293	21.4657	1.12073	3.7157
		29.9317	8.86864	104.33	0.397332	2.05165
		0.92742	11.2712	18.7434	0.582946	5.14587
		0.56961	18.8435	41.7082	8.40807	2.23471
		0.556774	48.5721	34.958	3.40865	2.60081
		0.827898	59.917	19.3571	0.752514	3.55576
		1.0512	33.9868	15.6235	0.673898	5.09707
		2.77811	21.5886	886.65	0.89153	2.65801
			54.1896	18.0626	0.874255	4.99915
			4.95901	8.18545	0.918255	1.42324
		0.76563	41.6894	23.4142	0.507965	3.83061
			5.86019	14.4831	0.364608	2.18815
		13.4518	23.1211	310.593	1.47468	5.1273
		0.927405	34.3215	19.489	0.309537	2.85209
		1.25058	9.77407	19.5529	1.87104	9.97392
			23.663	4.37119	1.21363	2.3127
		1.81876	13.8334	79.501	0.430943	1.88551
		1.16514	63.9183	36.3556	3.52052	3.48326
		1.456	11.5661	56.0936		4.13069
		0.854636	7.78357	13.0149		1.71277
		1.03801	8.21264	13.2459	2.03995	3.38442
		3.88705	27.7963	28.0975	0.824009	3.60483
		0.983206	12.7247	32.1478	0.51801	3.17606
			8.77106	14.6321	0.345269	1.6768
		2.3674	49.4162	124.113	0.428407	3.71713
		2.38428	24.0108	26.0564	1.26016	2.54417
		0.71256	7.97825	6.67177	0.754054	2.91673
		1.19306	12.0585	16.8251	0.871044	2.47378
		1.48318	39.0718	28.6993		3.51098
		1.00153	3.31804	27.5585	0.314611	2.63737
		0.910211	55.0001	56.6939	2.16366	5.97143
		7.86166	100.657	22.8271	3.271	5.01763
		0.781507	20.5924	24.9887		2.92611
		0.811662	53.0189	21.229	3.5653	3.74738
		5.24354	12.5852	71.1409	2.98513	6.15327
		2.92287	7.29713	115.926	1.28861	5.76661
			11.9941	16.5998	0.327913	2.64467
		29.1294	12.8042	77.1675	0.731205	3.79197
		1.11583	40.9505	40.8233	0.68654	2.65443
		0.810299	160.435	20.8993	0.516309	3.19736
			5.89041	13.4678	0.396821	4.90571
		5.7248	6.09855	44.7983	1.0862	4.98524
		4.25512	15.3153	76.0317	0.942543	2.98524
		2.00758	10.7403	13.6775	0.416734	4.15364
		0.836241	19.6425	59.4535	0.570325	5.33795
		1.81316	14.0541	30.5534		2.46307
		2.85605	44.1065	65.9617	4.50899	11.1013
			8.49455	45.4949	0.844619	7.77273
		1.46288	12.81	2.27651		4.36533
		0.618305	16.8821	3.28437	0.495473	3.51863
		0.865586	26.1548	32.8908	2.68301	1.95452

## Sheet: sLOX-1 levels, CV risk factors
sLOX-1 (pg/mL)	Age (yrs)	Weight(Kg)	Height (cm)	BP dias	BP sys	BMI	Total cholesterol[ mg/dL]	HDL [mg/dL]	LDL[mg/dL]	Triglycerides [mg/dL]	Your 10-Year Risk (FRS Lipids)
4480.6	61	48.5	162	73	118	18.48	181	78	77	130	6.6
3023.24	32	59.3	147	65	103	27.44	191	63	64	319	0.8
2884.18	31	93.4	159	88	131	36.94	152	53	87	62	1.2
2836.81	22	162.7	164	82	119	60.49	187	47	120	100	0.6
2247.47	26	104.5	171	69	120	35.73	182	50	101	157	0.8
2158.3	34	87.2	159	78	116	34.49	201	91	88	106	1
2119.34	37	56.9	159	57	105	22.5	216	55	119	209	3.2
2057.82	28	49.8	157.9	49	97	19.97	204	54	127	117	0.6
2051.39	54	64.5	175	64	97	21.06	169	85	66	88	3.2
2024.37	35	123.2	170.1	69	122	42.57	158	41	85	158	1.6
2006.39	49	91.8	156	63	110	37.72	218	90	104	117	3
1864.57	27	51.4	162.2	80	109	19.54	166	36	116	69	0.7
1859.85	62	78.2	171.8	41	122	26.49	136	40	81	75	15.1
1859.85	62	78.2	171.8	41	122	26.49	136	40	81	75	15.2
1785.3	65	121.6	156.4	65	150	49.71	190	76	65	246	23.2
1781.97	19	86.7	156.3	71	124	35.48	154	39	43	368	0.5
1766.36	22	161.6	164	89	123	60.08	169	54	100	73	0.5
1713.51	25	55.9	152.4	66	139	24.07	212	40	139	163	2
1661.17	25	50.4	157.4	62	109	20.34	163	55	64	221	0.5
1557.96	14	51.8	157.1	70	102	20.98	103	36	53	72	0.1
1524.82	51	50.2	161	73	133	19.37	137	102	18	82	2.1
1381.26	52	64.9	173.8	69	109	21.49	178	86	73	98	3.7
1323.15	78	53.8	153.9	60	117	22.71	161	64	61	179	8.9
1318.04	31	89.6	159	69	118	35.44	152	53	87	62	0.9
1259.64	35	123.2	171.6	80	135	41.84	158	41	85	158	2.1
1256.09	44	81.6	158.2	66	126	32.6	159	55	44	302	3.2
1200.49	66	106.1	156.4	78	152	43.37	190	76	65	246	2.6
1179.64	66	76	162.7	67	101	28.71	231	68	143	98	4.6
1176.53	21	47.1	156	86	135	19.35	226	71	120	175	0.7
1175.2	23	105.8	178.4	65	121	33.24	179	76	90	65	0.8
1165.62	31	52.8	169	89	128	18.49	155	55	67	163	1.3
1145.47	15	48.1	156.46	72	135	19.65	103	36	53	72	0.2
1129.26	46	64.2	165.8	76	146	23.35	194	58	111	124	8.1
1119.84	49	91	161.5	64	128	34.88	220	69	124	137	10.6
1100.9	37	105.6	169.8	75	121	36.62	216	38	145	165	4.2
1075.62	34	84.5	158	88	118	33.85	199	55	106	190	2
1075.59	26	73.7	162.6	65	114	27.85	193	99	69	124	0.5
1062.71	62	96.6	161.3	62	143	37.13	170	62	98	50	9.9
1055.97	72	90	167.6	66	144	32.04	148	47	78	114	30
1039.88	32	83.5	156.4	69	114	34.13	205	52	117	181	1.7
1020.11	34	119.6	171.6	66	124	40.62	153	45	81	152	1.4
993.345	50	86.8	155.1	64	125	36.08	193	90	89	70	2.9
989.225	25	49.5	157.4	52	96	19.98	226	62	115	246	0.4
983.535	47	78.5	155.1	76	136	32.63	210	117	81	58	2.9
980.562	63	60.6	159.7	64	133	23.76	115	58	46	57	5.7
963.86	27	104.9	171	61	116	35.87	153	55	68	149	0.6
955.58	40	72.5	159	75	121	28.67	154	54	82	85	1.7
933.69	25	49.5	157.4	56	97	19.98	226	62	115	246	0.4
907.94	25	55.2	152.4	84	139	23.77	212	40	139	163	2
901.025	34	62.1	161.2	81	127	23.89	171	64	88	94	1.8
899.375	28	50.6	157.9	56	108	20.29	201	48	122	159	0.8
891.64	31	53.8	165.5	64	104	19.64	117	60	48	45	0.4
887.41	64	60.4	163	72	138	22.73	133	49	72	61	6.4
875.255	24	49.7	157.4	59	112	20.06	163	55	64	221	0.4
870.93	40	84.5	150.7	74	121	37.21	147	47	84	79	1.8
867.071	44	81.5	157.7	63	118	32.77	170	60	83	134	2.1
853.16	27	52.3	159.5	63	105	20.56	138	33	85	98	0.6
837.83	44	78	162	82	146	29.72	164	58	95	54	3.7
827.88	35	120.6	171.6	71	133	40.96	158	41	85	158	2
822.035	28	80.6	162	94	131	30.71	214	94	99	105	1
814.105	37	58.6	165.4	82	111	21.42	223	57	141	124	2.9
806.965	70	67.6	144.6	50	126	32.33	138	73	38	133	12.6
804.55	22	52.5	153	82	130	22.42	191	82	95	73	0.5
787.445	34	95.1	169.8	72	123	32.98	217	46	153	89	2.8
783.665	43	87.4	177.6	66	127	27.71	162	44	82	180	2.8
782.71	43	65.3	163	58	96	24.58	191	48	92	254	1.5
754.4	33	84.6	156.4	66	108	34.59	233	63	116	275	1.6
744.48	28	51.4	162.2	67	112	32.72	166	36	116	69	0.9
743.465	44	95.3	157.7	68	120	38.32	185	71	99	76	3.3
736.21	40	51.2	157.3	57	109	20.69	124	51	49	118	1
733.935	35	76.5	151.2	63	109	33.46	158	72	70	79	0.8
720.205	26	63	151	73	142	27.63	186	35	96	276	2.2
719.97	25	50.3	157.4	79	106	20.3	226	62	115	246	0.6
702.53	57	79.1	175	79	146	25.83	188	45	110	166
696.68	22	88	172.2	72	126	29.68	122	31	66	122	0.5
676.821	43	65.3	163	58	96	24.57	191	48	92	254	1.5
674.95	34	95.3	174.5	77	105	31.3	169	49	106	72	0.9
670.073	66	62.8	161.1	67	121	24.19	144	73	60	54	5.4
669.82	30	70	160.5	83	127	27.17	201	35	119	236	2.5
662.395	40	47.9	161.7	51	86	18.32	252	118	118	77	0.7
659.46	41	55.8	157	61	121	22.64	223	63	139	107	5
650.215	33	66.8	162.6	55	96	25.27	157	63	87	37	0.5
643.19	55	62.5	162.6	64	104	23.64	252	69	153	151	3.5
638.22	71	95.7	167.6	78	169	34.07	148	47	78	114	30
633.535	50	58.3	154.5	69	126	24.42	239	101	106	160	4.6
633.145	40	60.7	148.1	72	121	27.67	136	48	76	62	1.6
605.12	54	69.9	156.1	52	111	28.69	117	35	55	136	2.6
604.219	43	81.2	157.7	61	105	32.65	170	60	83	134	1.5
602.02	21	83.5	153.5	69	113	35.44	179	76	79	122	0.3
596.71	63	61.9	161.1	65	108	23.85	140	67	65	40	3.6
585.735	25	102.7	180	68	132	31.7	203	85	103	74	1.3
576.975	25	66.8	162	79	127	25.45	126	64	48	69	0.5
576.185	55	55.7	159	87	145	22.03	149	43	72	172	8.7
572.37	49	59	154.5	67	111	24.71	239	101	106	160	3.2
568.93	37	75.6	160.6	71	119	29.31	199	65	113	104	1.6
564.165	32	61.4	147	68	98	28.41	191	63	64	319	0.7
560.16	41	56	157	69	127	22.72	208	61	128	94	5.3
537.29	42	74.8	163	65	113	28.15	226	68	109	243	4.2
537.105	63	84	171.8	52	141	28.46	121	55	50	74	13.9
506.27	44	94.5	157.7	70	120	38	197	83	100	70	3.1
503.175	35	74.1	150	75	117	32.93	307	78	200	145	2.7
501.24	47	75.5	160	78	140	29.49	118	36	66	80	3.5
497.875	67	77.7	165	80	145	28.54	169	66	89	69	11.6
487.36	28	53.5	173.4	82	126	17.79	192	51	114	133	1.3
483.205	41	83.7	150.7	73	119	36.86	133	46	69	89	1.6
477.529	67	86.8	160	66	141	33.9	253	151	70	162	9.9
475.6	48	56.5	167.3	65	108	20.19	273	85	161	137	2.7
475.369	38	66.1	162.6	68	104	25	161	65	89	37	1
468.89	51	55.4	154.1	85	128	23.33	123	60	52	59	2.5
465.265	57	41.7	144.8	63	117	19.89	271	69	182	101	7.6
457.655	44	58	158.7	69	109	23.03	259	116	121	107	1.7
456.635	42	48.2	150.7	53	100	21.22	174	59	78	185	1.2
454.3	30	71.1	160.5	94	137	27.6	201	35	119	236	3.1
451.828	18	56	157	66	118	22.71	126	36	70	105	0.3
430.6	65	81.5	158.2	81	175	32.56	245	153	74	92	15.5
428.27	48	80.9	155.1	77	147	33.63	210	117	81	58	3.7
421.377	53	53.9	154.5	54	91	22.58	214	76	118	103	2.3
412.385	24	100.5	180	60	124	31.02	159	62	74	117	1
402.821	36	52.3	145	71	105	24.85	237	75	139	115	1.3
400.693	31	67	158	76	119	26.83	164	47	82	172	1.5
397.01	47	78	165.7	97	136	28.41	192	36	107	243	5.8
393.26	51	69.2	175.4	81	111	22.49	112	47	49	81	3.7
393.176	20	73.7	158.9	71	124	29.18	138	42	77	97	0.4
392.795	63	61.8	161.1	64	117	23.81	140	67	65	40	4.5
383.585	59	78.4	159.7	79	132	30.74	175	79	80	82	4.7
376.222	46	57.9	151.6	62	113	25.19	133	53	61	94	1.7
372.81	71	72	155.4	54	118	29.81	236	69	140	137	20.5
367.995	20	73.6	158.9	76	127	29.15	145	38	77	149	0.5
367.455	35	96.9	169.8	73	137	33.61	217	46	153	89	3.8
366.058	58	54.8	154	92	148	23.1	230	77	128	126	8.6
364.511	30	74.7	158	107	136	29.92	228	50	113	327	2.8
361.251	55	54.2	159	88	147	21.43	129	31	74	120	9.6
344.86	46	79.4	165.7	84	128	28.92	192	36	107	243	4.7
343.505	41	70.4	158	70	106	28.2	137	54	43	198	1.1
342.45	47	74	160	78	124	28.91	150	36	89	125	3.4
341.68	41	69	158	63	104	27.64	143	53	48	212	1.1
329.315	35	64.8	162.6	60	102	24.51	206	87	109	53	0.8
325.932	53	72.8	160.9	72	133	28.12	186	51	113	109	5.5
325.675	42	64.4	150.1	70	110	28.58	176	65	76	174	1.5
321.847	50	78.3	158.2	80	127	31.28	184	75	82	139	8.4
317.585	68	43.2	160.6	64	129	16.75	160	94	52	69	4.9
313.114	58	81.2	150.5	61	117	35.84	137	58	64	80	4.1
312.635	28	61.2	166.5	61	106	22.08	99	36	52	57	0.4
311.095	47	62.4	165.8	79	149	22.7	193	69	94	152	8
309.868	36	92.8	168.4	69	105	32.72	171	35	84	259	1.4
309.301	59	63.4	159.3	80	160	24.98	153	60	78	80	8.1
307.52	22	85.8	172.2	63	102	28.93	120	25	63	161	0.3
305.725	44	78.1	152.3	83	127	33.67	193	105	70	90	2
296.897	38	83.8	149	66	116	37.74	140	62	65	66	1.1
289.824	44	82.8	150.8	68	114	36.41	194	42	96	281	2.9
289.453	33	88.4	174.5	90	121	29.03	203	71	114	88	1.3
289.061	47	72.9	160	87	135	28.47	118	36	66	80	3.3
287.468	45	57	146.2	82	122	26.66	224	63	112	246	3.3
287.347	71	76.8	170.7	80	142	26.35	224	32	148	221	30
285.725	36	75	158.7	71	112	29.78	228	79	126	117	1.3
282.745	47	66.7	165.8	77	135	24.26	193	69	94	152	6.1
280.335	48	83	167	77	128	29.76	171	51	90	148	3.6
276.345	38	113.3	154.2	87	149	47.65	208	75	107	131	4.1
275.985	42	64.9	150.1	78	112	28.81	177	70	84	114	1.5
273.652	22	64.2	166.3	82	125	23.21	147	60	80	36	0.5
271.555	58	65	155.8	70	121	26.78	175	41	79	274	5.6
271.19	49	61.6	163	67	121	23.18	179	67	97	77	2.8
266.094	22	68.4	154	67	123	28.84	162	55	91	80	0.5
260.619	47	74.6	157	80	124	30.26	138	31	78	145	3.5
260.285	38	73	177	70	109	23.3	120	51	51	91	0.9
258.733	50	56.7	165.2	66	123	20.77	160	64	82	68	2.8
257.7	57	41.8	144.8	59	106	19.94	279	78	178	121	5.5
252.4	32	50.3	158.1	88	110	20.12	245	75	150	101	1.1
245.424	39	70.8	178.2	79	107	22.29	131	63	50	85	0.9
245.196	47	55.9	157	70	129	22.67	238	137	85	81	2.6
245.194	42	62.9	178.3	70	106	19.78	167	49	88	148	1.6
244.875	70	66.3	142	59	142	32.88	138	73	38	133	17.1
244.85	58	89.6	159.3	66	112	35.3	181	54	104	115	16.6
241.72	44	54.1	158.7	74	113	21.48	279	120	120	196	2
239.967	52	77	164.7	65	96	28.38	157	67	79	59	1.5
232.098	58	60.1	155	55	116	25.01	139	55	69	75	3.2
231.558	27	57.7	173.2	70	117	19.23	210	58	125	133	1
230.825	40	49.2	157.3	55	96	19.88	136	49	70	84	0.8
229.685	44	56.3	156	69	118	23.13	191	133	50	45	1.4
229.025	44	67.7	150.1	71	100	30.05	160	54	81	126	1.3
227.325	47	73	160	84	127	28.52	118	36	66	80	2.7
220.015	61	96	155	55	159	39.95	123	66	39	91	6.3
215.89	38	62.7	159	80	120	24.8	137	102	18	82	1.9
214.95	15	52.5	166	67	97	19.05	105	27	52	131	0.1
212.36	67	67.8	164	68	125	25.21	132	58	60	68	10.3
212.335	71	43.9	159.7	69	126	17.19	180	104	65	51	5.4
211.631	47	67.2	165	75	132	24.68	164	29	110	126	7
211.015	31	109.9	156.46	75	132	44.89	137	34	60	214	1.4
207.645	21	47.8	156	81	120	19.64	226	71	120	175	0.5
204.6	51	70.9	175.4	70	104	23.05	112	47	49	81	4.4
204.1	26	70.4	161	76	117	27.16	174	70	86	90	0.6
201.475	25	67.4	162	73	122	25.68	110	50	48	59	0.4
199.44	47	62.4	149.1	52	109	28.07	198	55	65	387	2.5
197.883	57	60.7	164.4	58	110	22.45	156	79	59	87	2.4
197.695	57	64.5	155.8	70	110	26.57	175	42	82	253	4.2
197.319	39	70.8	178.2	79	107	22.29	131	63	50	85	0.9
196.535	15	55.3	166	59	101	20.07	128	45	72	56	0.1
192.933	58	78.8	162	64	115	30.02	175	79	80	82	3.2
189.395	21	49.1	157.9	90	153	19.69	226	71	120	175	1
189.055	42	80	163	72	112	30.11	251	62	140	243	4.9
186.257	61	47.2	152.4	60	97	20.32	170	61	87	105	2.6
185.015	52	62.6	164.7	75	115	23.07	160	70	81	47	2.4
182.082	27	71.9	178.5	71	124	22.56	150	80	58	58	0.6
179.85	36	74.9	158.7	60	107	29.74	155	45	96	71	1.1
172.336	44	68.7	149.3	91	129	30.82	171	71	87	66	2.4
170.9	41	65	150.1	88	127	28.85	177	70	84	114	2
169.446	21	46.6	156	81	125	19.14	226	71	120	175	0.6
169.31	43	110.8	172.9	79	115	37.06	193	69	99	122	1.9
169.03	33	58.9	151.5	87	133	25.66	151	52	84	72	1.9
168.97	76	64.6	162.1	58	122	24.58	292	181	95	77	9.2
168.755	65	58.6	163	59	127	22.06	133	49	72	61	5.3
168.24	44	54.8	156	64	129	22.52	205	132	63	45	1.9
166.47	32	73.5	163.1	72	130	27.63	187	52	118	88	1.6
165.77	58	59.4	152	76	111	25.7	175	53	78	217	6.3
164.87	35	102.7	155.4	73	104	42.53	137	35	75	137	1
164.65	33	58.8	156.7	72	115	23.95	177	83	82	58	0.8
163.885	46	76.2	163	84	144	28.68	170	40	104	128	7
159.795	44	61.1	169	83	127	21.39	154	54	80	98	3.2
159.015	61	48.7	152.4	61	124	20.96	171	60	93	92	5.1
156.36	68	41.3	160.1	64	112	16.11	157	102	44	53	3.1
155.222	46	78.1	144	66	97	37.66	165	54	93	91	1.4
153.356	22	83.6	172.2	66	108	28.19	120	25	63	161	0.4
153.065	36	103.1	176	79	114	33.28	142	49	78	77	1.1
147.125	54	87	158.6	82	135	34.58	150	71	50	149	3.7
146.626	30	55.3	154.9	64	105	23.04	174	48	102	119	0.8
145.3	58	59.8	155	64	116	24.89	164	63	87	73	3.4
137.218	47	65	160	70	121	25.39	118	36	66	80	2.4
132.135	44	57	156	66	124	23.42	215	112	84	97	2.1
131.511	48	78.1	159.4	76	118	30.73	144	53	75	77	2.3
131.475	44	76.4	167.3	68	134	27.3	199	43	139	84	4.4
129.73	43	68.6	143	72	118	33.55	152	52	75	126	1.9
129.51	32	84	154.1	75	121	35.37	188	61	113	71	1.2
128.615	68	43.3	160.1	66	117	16.89	160	94	52	69	3.8
127.797	47	55	157	67	133	22.31	249	163	73	61	2.7
127.745	42	65.9	143	58	118	32.23	152	52	75	126	1.8
127.215	50	73.4	159	83	136	29.03	117	28	57	164	4.5
125.36	49	76	163	67	113	28.6	179	67	97	77	2.4
122.447	61	47.3	152.4	61	107	20.36	171	60	93	92	3.4
122.245	33	59.2	151.5	78	124	25.79	151	52	84	72	1.6
121.92	33	59.3	151.5	60	126	25.84	151	52	84	72	1.6
120.875	65	60.1	163	77	142	22.62	133	49	72	61	7.2
120.75	59	80.1	159.7	78	131	31.41	172	78	69	126	4.5
120.41	23	76	178.5	68	125	23.85	190	88	92	52	0.5
113.165	24	78.8	178.5	65	118	24.73	163	87	66	48	0.4
109.48	40	51.2	157.5	57	109	20.63	124	51	49	118	1.1
109.17	40	50.2	157.5	54	98	20.23	124	51	49	118	0.8
107.665	33	59.5	151.5	73	130	25.92	151	52	84	72	1.8
103.571	36	51.6	150.8	80	137	22.69	138	44	78	83	2.6
102.062	45	59.2	158.8	60	109	23.47	127	44	68	75	1.6
100.975	50	76	161.2	71	120	29.25	170	47	89	172	3.4
98.365	52	46.1	163	80	115	17.35	56	37	12	41	1
91.74	61	59.7	155	55	125	24.84	130	63	50	80	3.6
91.1068	42	61.4	178.3	71	120	19.31	153	40	89	118	2.3
88.43	24	77.3	178.5	79	129	24.26	163	87	66	48	0.5
85.5027	73	48.4	138.1	52	121	25.37	168	100	53	79	12.6
85.39	41	49.9	157.3	62	92	20.17	116	46	54	86	0.7
83.5507	50	71.5	160.3	67	125	27.82	192	93	77	108	2.8
82.915	45	79.2	167.3	59	125	28.3	137	42	84	55	2.5
78.4153	46	97.9	164	74	126	36.39	203	36	152	76	4.9
76.495	24	77.3	178.5	79	129	24.26	190	88	92	52	0.6
51.783	51	85.5	167	77	124	30.65	192	54	114	121	4.2
46.55	45	69.2	163	65	105	26.04	155	43	72	199	3.6

## Sheet: piHDL index
piHDL index (SLE serum)
Low sLOX-1 (<532pg/ml)	High sLOX-1 (>532pg/ml)
1.21088	1.8611
1.17611	1.71013
1.52264	1.41457
1.53465	1.58393
1.4167	1.41951
1.14703	1.55253
1.13058	1.36748
1.26861	1.86223
0.976423	1.67367
1.19956	1.70138
1.11382	2.3142
1.18893	2.5
1.57386	1.34365
1.57386	1.31157
1.6803	1.17448
1.08168	1.28793
	1.41876
	1.19981
	1.08168
	1.26473

## Sheet: LOX-1 surface MFI
Healthy Donors	SLE Donors		Healthy Donors	SLE Donors		Healthy Donors	SLE Donors		Healthy Donors	SLE Donors
CD14+ CD45 cells (LOX-1 MFI)			CD16+ CD45 cells (LOX-1 MFI)			CD15+ LDGs (LOX-1 MFI)			CD15+ LDGs (LOX-1 MFI)
278	135		226	368		2966	2778		217	214
394	147		220	435		1638	2511		200	323
362	173		666	318		2301	1632		352	205
369	164		105	331		3248	1714		337	196
380	344		119	792		1954	1821		200	222
344	359		125	403		2498	2680		0	284
199	719		139	140		2834	3001		365	213
200	344		166	147		1763	1634		307	231
229	349		223	253		1595	1733		0	223
160	268		149	365		2416	1849		192	236
181	208		184	155		1957	6713		0	236
244	773		156	460		2238	5675		382	450
294	348			382		1278	3948		289	330
258	181			259		2954	5300		211	285
297	231			300		2163	4928		236	331
234	184			162			4328		297	400
	272						4443			243
	248									303
	662
	504
	655
	268
	229

## Sheet: Immune Cell counts, sLOX-1
sLOX-1 (pg/mL)	CD14 % of CD45	CD16 % of CD45	CD15 LDG % of CD45	CD14 MDSC % of CD45
318.57	4.37	1.67	N/A	N/A
305.6	13.2	0.99	N/A	0.039
287.87	7.05	0.25	0.32	0.11
175.54	1.21	0.067	0.00505	0.042
665.54	25.7	2.78	0.0015	0.4
361.59	1.67	0.073	0	N/A
259.28	4.05	0.14	0.29	0.051
1588.53	38.5	3.61	0.16	0.19
1407.43	35.9	2.08	0.11	0.068
752.1	25	2.91	0.017	4.12
924.27	12.3	0.9	1.07	1.27
633.88	10.5	1.57	0.88	0.28
653.86	6.17	0.96	0.017	0.058
1355.34	3.36	0.34	0.55	0.01
217.3	2.4	0.35	1.13	0.0048
282.98	25.7	3.11	0.86	0.3
1028.52	8.35	0.98	1.05	0.017

## Sheet: In vitro experiments
In vitro experiments with CD14 monocytes
Membrane LOX-1 levels (MFI) on CD14+ monocytes
No treatment	474	438	442	526	608
oxLDL	989	950	955	806	840
IgGIC	793	744	817	978	1058
oxLDL+IgGIC	1105	890	940	746	836
sLOX-1 levels (pg/mL)
No treatment	76.1759	83.9574	165.432	63.4338	106.869
oxLDL	367.476	215.899	290.541	574.249	133.657
IgGIC	165.32	144.873	138.445	456.045	158.773
oxLDL+IgGIC	395.561	170.265	412.621	494.749	99.372
TACE activity
No treatment	ND	ND	117.645	141.583	81.286
oxLDL	210.273	136.584	188.272	194.13	121.909
IgGIC	175.948	196.044	172.025	195.928	171.462
oxLDL+IgGIC	144.904	57.583	118.526	203.842	186.848
% inhibition sLOX-1 cleavage
	oxLDL				IgGIC				oxLDL+IgGIC
anti-LOX-1 antibody (10ug/mL)	72.4142	88.5949	91.7127	86.9665	81.4171	83.3911	82.572	78.2126	79.5577	89.1628	84.5368	89.0652
TAPI1 (100uM)	51.2376	70.9108	81.051	78.9577	76.1487	74.4764	76.8562	62.0414	72.9881	89.9396	79.8183	83.688
Cytokines from monocytes
TNFa (pg/ml)
None + Isotype Ab	oxLDL	DNA-IC	oxLDL + DNA-IC + Isotype Ab	oxLDL + DNA-IC + anti-LOX-1 Ab
4.04575	25.2015	20915.9	24600.1	13199
7.95077	75.6248	14477.9	24074.1	16415.8
0	716.641	1304.11	7025.24	3332.63
IL-1beta (pg/ml)
None + Isotype Ab	oxLDL	DNA-IC	oxLDL + DNA-IC + Isotype Ab	oxLDL + DNA-IC + anti-LOX-1 Ab
9.67006	49.0846	2180.85	3647.48	2589.25
4.10161	292.522	3564.9	5302.58	2721.7
0	466.785	1205.21	16683.8	5948.62
IL-6 (pg/ml)
None + Isotype Ab	oxLDL	DNA-IC	oxLDL + DNA-IC + Isotype Ab	oxLDL + DNA-IC + anti-LOX-1 Ab
65.2189	189.682	23687.2	26802.8	19294
76.374	295.614	19681.6	21301.4	14024.8
0	466.785	1205.21	16683.8	5948.62
% NETOSIS
PBS	PMA	oxLDL	RNP-IC	RNP-IC + oxLDL	RNP-IC + oxLDL +anti-LOX-1 Ab	RNP-IC + oxLDL + DPI
10.773	59.8684	13.6261	44.8068	54.6049	50.9766	22.435
3.84237	35.5408	10.8757	8.49506	30.5368	15.3544	18.776
1.65185	31.8071	16.5772	1.76619	20.9493	14.6428	2.07928
0.555698	61.7657	3.99661	18.1386	25.4162	19.6554	6.40724
